# Supplementary material for: Predictors of multidrug-resistant tuberculosis in a teaching hospital in Ghana: A case-control study
Source: PLoS One. 2023 Nov 29;18(11):e0294928. doi: 10.1371/journal.pone.0294928 (PMC10686500; doi:10.1371/journal.pone.0294928)
Supplement: S1 Data — (XLSX) [file pone.0294928.s001.xlsx]

## Sheet: Sheet1
agegroup	sex	educLevel	educaLevel	maritalStats	MaritalStats	occu	Occupation	religion	rooms	RoomsIn	size	FamSize	inc	Income	firstplace	FirstPlaceVisit	choice	ReasonForChoice	atti	healthAtti	distance	takenallMeds	eversmoked	bcg	BCG	helpofpeople	stigma	STIGMATISE	losingFriend	lossFrien	peplenotknow	status	STATUS
≥30years	Male	JHS	Formal education	Married	Married	Trading	Non civil servant	Christian	2-3	>1	4-6	≥4	GHC 500 to 1000	Above GHC500	Drug store	Drug store	Easily accessible	Easily accessible	Encouraging	Encouraging	No (≤5km)	Yes	Ever smoked	Vaccinated	Yes, vaccinated	No	Agree	Yes	Agree	Yes	Yes	DS-TB	Controls
≥30years	Male	JHS	Formal education	Married	Married	Farming	Non civil servant	Christian	2-3	>1	4-6	≥4	Below GHC500	Below GHC500	Drug store	Drug store	Easily accessible	Easily accessible	Friendly	Friendly	No (≤5km)	Yes	Ever smoked	Vaccinated	Yes, vaccinated	No	Disgree	No	Agree	Yes	Yes	DS-TB	Controls
<30years	Male	JHS	Formal education	Married	Married	Trading	Non civil servant	Christian	2-3	>1	1-3	≤3	GHC 500 to 1000	Above GHC500	Health facility	Health facility	Effective treatment	Effective treatment	Friendly	Friendly	No (≤5km)	Yes	Never smoked	Vaccinated	Yes, vaccinated	No	Disgree	No	Agree	Yes	Yes	DS-TB	Controls
<30years	Male	SHS	Formal education	Married	Married	Trading	Non civil servant	Christian	2-3	>1	4-6	≥4	GHC 500 to 1000	Above GHC500	Prayer camp	Drug store	Easily accessible	Easily accessible	Friendly	Friendly	No (≤5km)	Yes	Never smoked	Vaccinated	Yes, vaccinated	No	Agree	Yes	Agree	Yes	Yes	DS-TB	Controls
≥30years	Male	Tertiary	Formal education	Married	Married	Civil servant	Civil servant	Christian	4-5	>1	4-6	≥4	GHC 1100 to 1500	Above GHC500	Health facility	Health facility	Effective treatment	Effective treatment	Encouraging	Encouraging	No (≤5km)	Yes	Never smoked	Not Vaccinated	Not vaccinated	No	Disgree	No	Disgree	No	No	DS-TB	Controls
≥30years	Male	JHS	Formal education	Single	Single	Vocational(apprentice/learning)	Non civil servant	Christian	2-3	>1	1-3	≤3	GHC 500 to 1000	Above GHC500	Drug store	Drug store	Easily accessible	Easily accessible	Friendly	Friendly	No (≤5km)	Yes	Ever smoked	Vaccinated	Yes, vaccinated	No	Disgree	No	Agree	Yes	Yes	DS-TB	Controls
≥30years	Female	JHS	Formal education	Married	Married	Unemployed	Non civil servant	Muslim	2-3	>1	4-6	≥4	Below GHC500	Below GHC500	Health facility	Health facility	Effective treatment	Effective treatment	Encouraging	Encouraging	No (≤5km)	Yes	Never smoked	Not Vaccinated	Not vaccinated	Yes	Disgree	No	Agree	Yes	No	DS-TB	Controls
≥30years	Male	JHS	Formal education	Married	Married	Unemployed	Non civil servant	Christian	2-3	>1	1-3	≤3	Below GHC500	Below GHC500	Drug store	Drug store	Easily accessible	Easily accessible	Friendly	Friendly	No (≤5km)	Yes	Ever smoked	Not Vaccinated	Not vaccinated	Yes	Disgree	No	Agree	Yes	Yes	DS-TB	Controls
≥30years	Male	JHS	Formal education	Married	Married	Farming	Non civil servant	Christian	2-3	>1	4-6	≥4	Below GHC500	Below GHC500	Health facility	Health facility	Easily accessible	Easily accessible	Friendly	Friendly	No (≤5km)	Yes	Ever smoked	Not Vaccinated	Not vaccinated	Yes	Disgree	No	Agree	Yes	No	DS-TB	Controls
<30years	Female	Tertiary	Formal education	Single	Single	Unemployed	Non civil servant	Christian	2-3	>1	4-6	≥4	Below GHC500	Below GHC500	Drug store	Drug store	Easily accessible	Easily accessible	Friendly	Friendly	No (≤5km)	Yes	Never smoked	Vaccinated	Yes, vaccinated	Yes	Disgree	No	Agree	Yes	Yes	DS-TB	Controls
≥30years	Male	JHS	Formal education	Married	Married	Trading	Non civil servant	Christian	2-3	>1	4-6	≥4	Below GHC500	Below GHC500	Health facility	Health facility	Easily accessible	Easily accessible	Encouraging	Encouraging	No (≤5km)	Yes	Never smoked	Not Vaccinated	Not vaccinated	Yes	Disgree	No	Agree	Yes	Yes	DS-TB	Controls
<30years	Male	JHS	Formal education	Single	Single	Farming	Non civil servant	Christian	2-3	>1	4-6	≥4	GHC 500 to 1000	Above GHC500	Prayer camp	Drug store	Easily accessible	Easily accessible	Friendly	Friendly	No (≤5km)	Yes	Never smoked	Vaccinated	Yes, vaccinated	Yes	Disgree	No	Agree	Yes	Yes	DS-TB	Controls
<30years	Female	JHS	Formal education	Single	Single	Unemployed	Non civil servant	Christian	1	1	1-3	≤3	Below GHC500	Below GHC500	Drug store	Drug store	Easily accessible	Easily accessible	Friendly	Friendly	No (≤5km)	Yes	Never smoked	Vaccinated	Yes, vaccinated	Yes	Disgree	No	Agree	Yes	Yes	DS-TB	Controls
≥30years	Male	JHS	Formal education	Single	Single	Farming	Non civil servant	Christian	2-3	>1	1-3	≤3	Below GHC500	Below GHC500	Drug store	Drug store	Easily accessible	Easily accessible	Friendly	Friendly	No (≤5km)	Yes	Ever smoked	Vaccinated	Yes, vaccinated	No	Agree	Yes	Agree	Yes	Yes	DS-TB	Controls
≥30years	Male	None	Non-formal education	Divorced	Single	Farming	Non civil servant	Christian	1	1	4-6	≥4	Below GHC500	Below GHC500	Drug store	Drug store	Easily accessible	Easily accessible	Friendly	Friendly	No (≤5km)	Yes	Ever smoked	Not Vaccinated	Not vaccinated	No	Agree	Yes	Agree	Yes	Yes	DS-TB	Controls
<30years	Male	JHS	Formal education	Single	Single	Trading	Non civil servant	Christian	1	1	1-3	≤3	Below GHC500	Below GHC500	Drug store	Drug store	Easily accessible	Easily accessible	Friendly	Friendly	No (≤5km)	Yes	Ever smoked	Vaccinated	Yes, vaccinated	No	Agree	Yes	Agree	Yes	Yes	DS-TB	Controls
≥30years	Male	SHS	Formal education	Married	Married	Trading	Non civil servant	Christian	2-3	>1	4-6	≥4	GHC 500 to 1000	Above GHC500	Drug store	Drug store	Easily accessible	Easily accessible	Encouraging	Encouraging	No (≤5km)	Yes	Ever smoked	Not Vaccinated	Not vaccinated	No	Disgree	No	Agree	Yes	No	DS-TB	Controls
≥30years	Male	JHS	Formal education	Married	Married	Trading	Non civil servant	Christian	2-3	>1	1-3	≤3	GHC 500 to 1000	Above GHC500	Drug store	Drug store	Easily accessible	Easily accessible	Encouraging	Encouraging	No (≤5km)	Yes	Never smoked	Vaccinated	Yes, vaccinated	No	Disgree	No	Agree	Yes	Yes	DS-TB	Controls
≥30years	Female	Tertiary	Formal education	Married	Married	Civil servant	Civil servant	Christian	2-3	>1	4-6	≥4	GHC 1100 to 1500	Above GHC500	Health facility	Health facility	Effective treatment	Effective treatment	Friendly	Friendly	Yes (>5km)	Yes	Never smoked	Vaccinated	Yes, vaccinated	Yes	Disgree	No	Disgree	No	Yes	DS-TB	Controls
<30years	Male	JHS	Formal education	Single	Single	Civil servant	Civil servant	Christian	4-5	>1	1-3	≤3	GHC 500 to 1000	Above GHC500	Health facility	Health facility	Effective treatment	Effective treatment	Rude	Encouraging	No (≤5km)	Yes	Never smoked	Vaccinated	Yes, vaccinated	Yes	Disgree	No	Disgree	No	Yes	DS-TB	Controls
≥30years	Female	None	Non-formal education	Married	Married	Trading	Non civil servant	Christian	1	1	4-6	≥4	Below GHC500	Below GHC500	Drug store	Drug store	Less costly	Easily accessible	Friendly	Friendly	No (≤5km)	Yes	Never smoked	Not Vaccinated	Not vaccinated	No	Disgree	No	Disgree	No	Yes	DS-TB	Controls
<30years	Male	Primary	Formal education	Single	Single	Trading	Non civil servant	Christian	1	1	1-3	≤3	Below GHC500	Below GHC500	Drug store	Drug store	Easily accessible	Easily accessible	Encouraging	Encouraging	Yes (>5km)	Yes	Never smoked	Vaccinated	Yes, vaccinated	Yes	Disgree	No	Disgree	No	No	DS-TB	Controls
≥30years	Male	None	Non-formal education	Married	Married	Farming	Non civil servant	Christian	2-3	>1	4-6	≥4	Below GHC500	Below GHC500	Health facility	Health facility	Effective treatment	Effective treatment	Friendly	Friendly	No (≤5km)	Yes	Ever smoked	Vaccinated	Yes, vaccinated	No	Disgree	No	Disgree	No	No	DS-TB	Controls
≥30years	Female	SHS	Formal education	Married	Married	Farming	Non civil servant	Christian	2-3	>1	1-3	≤3	Below GHC500	Below GHC500	Health facility	Health facility	Effective treatment	Effective treatment	Friendly	Friendly	No (≤5km)	Yes	Never smoked	Vaccinated	Yes, vaccinated	Yes	Disgree	No	Disgree	No	Yes	DS-TB	Controls
≥30years	Male	Primary	Formal education	Married	Married	Civil servant	Civil servant	Christian	2-3	>1	4-6	≥4	GHC 500 to 1000	Above GHC500	Health facility	Health facility	Easily accessible	Easily accessible	Friendly	Friendly	Yes (>5km)	Yes	Never smoked	Vaccinated	Yes, vaccinated	No	Disgree	No	Disgree	No	Yes	DS-TB	Controls
<30years	Male	JHS	Formal education	Single	Single	Unemployed	Non civil servant	Christian	2-3	>1	4-6	≥4		Below GHC500	Health facility	Health facility	Effective treatment	Effective treatment	Friendly	Friendly	Yes (>5km)	Yes	Never smoked	Vaccinated	Yes, vaccinated	No	Disgree	No	Disgree	No	No	DS-TB	Controls
≥30years	Male	Tertiary	Formal education	Single	Single	Civil servant	Civil servant	Christian	1	1	1-3	≤3	Above GHC1500	Above GHC500	Health facility	Health facility	Effective treatment	Effective treatment	Encouraging	Encouraging	Yes (>5km)	Yes	Never smoked	Vaccinated	Yes, vaccinated	Yes	Disgree	No	Disgree	No	No	DS-TB	Controls
<30years	Female	JHS	Formal education	Single	Single	Unemployed	Non civil servant	Christian	2-3	>1	4-6	≥4		Below GHC500	Health facility	Health facility	Effective treatment	Effective treatment	Friendly	Friendly	No (≤5km)	Yes	Never smoked	Vaccinated	Yes, vaccinated	No	Disgree	No	Disgree	No	Yes	DS-TB	Controls
≥30years	Female	Primary	Formal education	Married	Married	Trading	Non civil servant	Muslim	2-3	>1	1-3	≤3	Below GHC500	Below GHC500	Drug store	Drug store	Easily accessible	Easily accessible	Friendly	Friendly	Yes (>5km)	Yes	Never smoked	Vaccinated	Yes, vaccinated	Yes	Disgree	No	Agree	Yes	No	DS-TB	Controls
≥30years	Female	JHS	Formal education	Married	Married	Vocational(apprentice/learning)	Non civil servant	Christian	1	1	1-3	≤3		Below GHC500	Health facility	Health facility	Easily accessible	Easily accessible	Encouraging	Encouraging	No (≤5km)	Yes	Never smoked	Vaccinated	Yes, vaccinated	Yes	Disgree	No	Disgree	No	Yes	DS-TB	Controls
≥30years	Female	Tertiary	Formal education	Married	Married	Civil servant	Civil servant	Christian	4-5	>1	4-6	≥4	GHC 500 to 1000	Above GHC500	Health facility	Health facility	Effective treatment	Effective treatment	Encouraging	Encouraging	No (≤5km)	Yes	Never smoked	Not Vaccinated	Not vaccinated	Yes	Disgree	No	Disgree	No	No	DS-TB	Controls
≥30years	Male	Tertiary	Formal education	Married	Married	Civil servant	Civil servant	Christian	2-3	>1	1-3	≤3	GHC 500 to 1000	Above GHC500	Health facility	Health facility	Easily accessible	Easily accessible	Friendly	Friendly	No (≤5km)	Yes	Never smoked	Vaccinated	Yes, vaccinated	Yes	Disgree	No	Disgree	No	No	DS-TB	Controls
≥30years	Male	Primary	Formal education	Married	Married	Trading	Non civil servant	Christian	4-5	>1	4-6	≥4	Below GHC500	Below GHC500	Health facility	Health facility	Effective treatment	Effective treatment	Friendly	Friendly	No (≤5km)	Yes	Ever smoked	Not Vaccinated	Not vaccinated	No	Disgree	No	Disgree	No	Yes	DS-TB	Controls
≥30years	Female	SHS	Formal education	Married	Married	Trading	Non civil servant	Christian	2-3	>1	1-3	≤3	Below GHC500	Below GHC500	Drug store	Drug store	Less costly	Easily accessible	Friendly	Friendly	Yes (>5km)	Yes	Never smoked	Vaccinated	Yes, vaccinated	Yes	Disgree	No	Disgree	No	Yes	DS-TB	Controls
≥30years	Female	SHS	Formal education	Divorced	Single	Trading	Non civil servant	Christian	2-3	>1	1-3	≤3	Below GHC500	Below GHC500	Health facility	Health facility	Effective treatment	Effective treatment	Friendly	Friendly	Yes (>5km)	Yes	Never smoked	Vaccinated	Yes, vaccinated	No	Disgree	No	Disgree	No	Yes	DS-TB	Controls
<30years	Female	Primary	Formal education	Single	Single	Vocational(apprentice/learning)	Non civil servant	Christian	1	1	1-3	≤3		Below GHC500	Drug store	Drug store	Less costly	Easily accessible	Encouraging	Encouraging	No (≤5km)	Yes	Never smoked	Vaccinated	Yes, vaccinated	Yes	Disgree	No	Disgree	No	Yes	DS-TB	Controls
<30years	Female	Primary	Formal education	Single	Single	Vocational(apprentice/learning)	Non civil servant	Muslim	1	1	1-3	≤3	Below GHC500	Below GHC500	Health facility	Health facility	Healing is fast	Effective treatment	Encouraging	Encouraging	Yes (>5km)	Yes	Never smoked	Vaccinated	Yes, vaccinated	Yes	Disgree	No	Agree	Yes	Yes	DS-TB	Controls
<30years	Male	None	Non-formal education	Married	Married	Civil servant	Civil servant	Christian	1	1	1-3	≤3	GHC 500 to 1000	Above GHC500	Health facility	Health facility	Easily accessible	Easily accessible	Friendly	Friendly	No (≤5km)	Yes	Never smoked	Vaccinated	Yes, vaccinated	Yes	Disgree	No	Disgree	No	Yes	DS-TB	Controls
≥30years	Male	JHS	Formal education	Single	Single	Farming	Non civil servant	Christian	1	1	1-3	≤3	Below GHC500	Below GHC500	Drug store	Drug store	Easily accessible	Easily accessible	Friendly	Friendly	No (≤5km)	Yes	Ever smoked	Option 3	Yes, vaccinated	No	Disgree	No	Agree	Yes	Yes	DS-TB	Controls
≥30years	Male	Primary	Formal education	Single	Single	Farming	Non civil servant	Christian	1	1	1-3	≤3	Below GHC500	Below GHC500	Drug store	Drug store	Easily accessible	Easily accessible	Friendly	Friendly	No (≤5km)	Yes	Never smoked	Vaccinated	Yes, vaccinated	No	Agree	Yes	Agree	Yes	Yes	DS-TB	Controls
<30years	Male	JHS	Formal education	Married	Married	Vocational(apprentice/learning)	Non civil servant	Christian	2-3	>1	4-6	≥4	GHC 500 to 1000	Above GHC500	Drug store	Drug store	Easily accessible	Easily accessible	Encouraging	Encouraging	No (≤5km)	Yes	Never smoked	Vaccinated	Yes, vaccinated	No	Disgree	No	Agree	Yes	Yes	DS-TB	Controls
<30years	Male	JHS	Formal education	Married	Married	Trading	Non civil servant	Christian	2-3	>1	1-3	≤3	GHC 500 to 1000	Above GHC500	Prayer camp	Drug store	Easily accessible	Easily accessible	Encouraging	Encouraging	No (≤5km)	Yes	Never smoked	Vaccinated	Yes, vaccinated	No	Disgree	No	Agree	Yes	Yes	DS-TB	Controls
≥30years	Male	Tertiary	Formal education	Married	Married	Civil servant	Civil servant	Christian	2-3	>1	4-6	≥4	GHC 1100 to 1500	Above GHC500	Health facility	Health facility	Effective treatment	Effective treatment	Encouraging	Encouraging	No (≤5km)	Yes	Never smoked	Not Vaccinated	Not vaccinated	Yes	Disgree	No	Agree	Yes	No	DS-TB	Controls
≥30years	Male	JHS	Formal education	Single	Single	Vocational(apprentice/learning)	Non civil servant	Christian	2-3	>1	4-6	≥4	GHC 500 to 1000	Above GHC500	Drug store	Drug store	Easily accessible	Easily accessible	Encouraging	Encouraging	No (≤5km)	Yes	Never smoked	Vaccinated	Yes, vaccinated	No	Disgree	No	Agree	Yes	Yes	DS-TB	Controls
≥30years	Female	JHS	Formal education	Married	Married	Unemployed	Non civil servant	Muslim	2-3	>1	4-6	≥4	Below GHC500	Below GHC500	Health facility	Health facility	Effective treatment	Effective treatment	Encouraging	Encouraging	No (≤5km)	Yes	Never smoked	Vaccinated	Yes, vaccinated	No	Disgree	No	Agree	Yes	Yes	DS-TB	Controls
≥30years	Male	None	Non-formal education	Divorced	Single	Farming	Non civil servant	Christian	2-3	>1	1-3	≤3	GHC 500 to 1000	Above GHC500	Drug store	Drug store	Easily accessible	Easily accessible	Friendly	Friendly	No (≤5km)	Yes	Ever smoked	Option 3	Yes, vaccinated	No	Agree	Yes	Agree	Yes	Yes	DS-TB	Controls
≥30years	Male	SHS	Formal education	Married	Married	Farming	Non civil servant	Christian	2-3	>1	4-6	≥4	GHC 500 to 1000	Above GHC500	Drug store	Drug store	Easily accessible	Easily accessible	Encouraging	Encouraging	No (≤5km)	Yes	Never smoked	Option 3	Yes, vaccinated	No	Agree	Yes	Agree	Yes	Yes	DS-TB	Controls
<30years	Female	Tertiary	Formal education	Single	Single	Unemployed	Non civil servant	Christian	2-3	>1	4-6	≥4	GHC 500 to 1000	Above GHC500	Health facility	Health facility	Effective treatment	Effective treatment	Encouraging	Encouraging	No (≤5km)	Yes	Never smoked	Vaccinated	Yes, vaccinated	Yes	Disgree	No	Agree	Yes	Yes	DS-TB	Controls
≥30years	Male	SHS	Formal education	Divorced	Single	Unemployed	Non civil servant	Christian	2-3	>1	4-6	≥4	GHC 500 to 1000	Above GHC500	Health facility	Health facility	Effective treatment	Effective treatment	Encouraging	Encouraging	No (≤5km)	Yes	Never smoked	Option 3	Yes, vaccinated	Yes	Disgree	No	Agree	Yes	Yes	DS-TB	Controls
<30years	Male	JHS	Formal education	Single	Single	Farming	Non civil servant	Christian	1	1	1-3	≤3	GHC 500 to 1000	Above GHC500	Health facility	Health facility	Effective treatment	Effective treatment	Encouraging	Encouraging	No (≤5km)	Yes	Never smoked	Vaccinated	Yes, vaccinated	No	Disgree	No	Agree	Yes	Yes	DS-TB	Controls
<30years	Female	JHS	Formal education	Divorced	Single	Trading	Non civil servant	Christian	2-3	>1	4-6	≥4	GHC 500 to 1000	Above GHC500	Drug store	Drug store	Easily accessible	Easily accessible	Encouraging	Encouraging	No (≤5km)	Yes	Never smoked	Vaccinated	Yes, vaccinated	No	Agree	Yes	Agree	Yes	Yes	DS-TB	Controls
<30years	Female	JHS	Formal education	Single	Single	Unemployed	Non civil servant	Christian	2-3	>1	1-3	≤3	Below GHC500	Below GHC500	Drug store	Drug store	Easily accessible	Easily accessible	Friendly	Friendly	No (≤5km)	Yes	Never smoked	Vaccinated	Yes, vaccinated	Yes	Disgree	No	Agree	Yes	Yes	DS-TB	Controls
≥30years	Male	JHS	Formal education	Married	Married	Farming	Non civil servant	Christian	2-3	>1	4-6	≥4	GHC 500 to 1000	Above GHC500	Health facility	Health facility	Effective treatment	Effective treatment	Friendly	Friendly	No (≤5km)	Yes	Ever smoked	Vaccinated	Yes, vaccinated	Yes	Agree	Yes	Agree	Yes	Yes	DS-TB	Controls
≥30years	Male	None	Non-formal education	Divorced	Single	Farming	Non civil servant	Christian	1	1	1-3	≤3	GHC 500 to 1000	Above GHC500	Drug store	Drug store	Easily accessible	Easily accessible	Encouraging	Encouraging	No (≤5km)	Yes	Ever smoked	Option 3	Yes, vaccinated	Yes	Agree	Yes	Agree	Yes	Yes	DS-TB	Controls
<30years	Male	JHS	Formal education	Single	Single	Trading	Non civil servant	Christian	2-3	>1	4-6	≥4	GHC 500 to 1000	Above GHC500	Drug store	Drug store	Easily accessible	Easily accessible	Encouraging	Encouraging	No (≤5km)	Yes	Ever smoked	Vaccinated	Yes, vaccinated	No	Agree	Yes	Agree	Yes	Yes	DS-TB	Controls
≥30years	Male	SHS	Formal education	Married	Married	Civil servant	Civil servant	Christian	2-3	>1	4-6	≥4	GHC 500 to 1000	Above GHC500	Health facility	Health facility	Effective treatment	Effective treatment	Encouraging	Encouraging	No (≤5km)	No	Never smoked	Option 3	Yes, vaccinated	Yes	Agree	Yes	Agree	Yes	Yes	DS-TB	Controls
≥30years	Male	JHS	Formal education	Married	Married	Farming	Non civil servant	Christian	2-3	>1	1-3	≤3	GHC 500 to 1000	Above GHC500	Drug store	Drug store	Easily accessible	Easily accessible	Encouraging	Encouraging	No (≤5km)	No	Ever smoked	Vaccinated	Yes, vaccinated	Yes	Agree	Yes	Agree	Yes	Yes	DS-TB	Controls
≥30years	Female	SHS	Formal education	Married	Married	Trading	Non civil servant	Christian	4-5	>1	4-6	≥4	Below GHC500	Below GHC500	Health facility	Health facility	Easily accessible	Easily accessible	Friendly	Friendly	No (≤5km)	Yes	Never smoked	Vaccinated	Yes, vaccinated	Yes	Disgree	No	Disgree	No	Yes	DS-TB	Controls
≥30years	Male	Tertiary	Formal education	Married	Married	Civil servant	Civil servant	Christian	2-3	>1	4-6	≥4	Above GHC1500	Above GHC500	Health facility	Health facility	Effective treatment	Effective treatment	Friendly	Friendly	Yes (>5km)	Yes	Never smoked	Vaccinated	Yes, vaccinated	Yes	Disgree	No	Disgree	No	Yes	DS-TB	Controls
<30years	Female	SHS	Formal education	Single	Single	Unemployed	Non civil servant	Christian	4-5	>1	7-11	≥4	Below GHC500	Below GHC500	Health facility	Health facility	Effective treatment	Effective treatment	Friendly	Friendly	No (≤5km)	Yes	Never smoked	Vaccinated	Yes, vaccinated	Yes	Disgree	No	Disgree	No	Yes	DS-TB	Controls
≥30years	Female	SHS	Formal education	Widowed	Single	Trading	Non civil servant	Christian	2-3	>1	1-3	≤3	Below GHC500	Below GHC500	Health facility	Health facility	Effective treatment	Effective treatment	Encouraging	Encouraging	Yes (>5km)	Yes	Never smoked	Vaccinated	Yes, vaccinated	Yes	Disgree	No	Disgree	No	No	DS-TB	Controls
≥30years	Female	JHS	Formal education	Married	Married	Trading	Non civil servant	Christian	1	1	1-3	≤3	GHC 500 to 1000	Above GHC500	Health facility	Health facility	Effective treatment	Effective treatment	Encouraging	Encouraging	Yes (>5km)	Yes	Never smoked	Vaccinated	Yes, vaccinated	Yes	Disgree	No	Disgree	No	Yes	DS-TB	Controls
≥30years	Female	None	Non-formal education	Widowed	Single	Farming	Non civil servant	Christian	2-3	>1	4-6	≥4	Below GHC500	Below GHC500	Health facility	Health facility	Effective treatment	Effective treatment	Friendly	Friendly	Yes (>5km)	Yes	Never smoked	Not Vaccinated	Not vaccinated	Yes	Agree	Yes	Disgree	No	No	DS-TB	Controls
<30years	Female	SHS	Formal education	Married	Married	Trading	Non civil servant	Christian	1	1	1-3	≤3	Below GHC500	Below GHC500	Drug store	Drug store	Easily accessible	Easily accessible	Encouraging	Encouraging	Yes (>5km)	Yes	Never smoked	Vaccinated	Yes, vaccinated	No	Disgree	No	Disgree	No	No	DS-TB	Controls
<30years	Female	Primary	Formal education	Single	Single	Vocational(apprentice/learning)	Non civil servant	Muslim	1	1	4-6	≥4		Below GHC500	Health facility	Health facility	Effective treatment	Effective treatment	Encouraging	Encouraging	No (≤5km)	Yes	Never smoked	Vaccinated	Yes, vaccinated	Yes	Agree	Yes	Agree	Yes	Yes	DS-TB	Controls
≥30years	Male	SHS	Formal education	Married	Married	Unemployed	Non civil servant	Christian	2-3	>1	4-6	≥4		Below GHC500	Health facility	Health facility	Effective treatment	Effective treatment	Encouraging	Encouraging	No (≤5km)	Yes	Ever smoked	Vaccinated	Yes, vaccinated	No	Disgree	No	Disgree	No	No	DS-TB	Controls
≥30years	Male	Primary	Formal education	Widowed	Single	Unemployed	Non civil servant	Muslim	2-3	>1	1-3	≤3		Below GHC500	Health facility	Health facility	Easily accessible	Easily accessible	Friendly	Friendly	Yes (>5km)	Yes	Ever smoked	Not Vaccinated	Not vaccinated	No	Disgree	No	Disgree	No	Yes	DS-TB	Controls
≥30years	Female	SHS	Formal education	Married	Married	Trading	Non civil servant	Christian	4-5	>1	4-6	≥4	GHC 500 to 1000	Above GHC500	Health facility	Health facility	Effective treatment	Effective treatment	Encouraging	Encouraging	No (≤5km)	Yes	Never smoked	Vaccinated	Yes, vaccinated	No	Agree	Yes	Disgree	No	Yes	DS-TB	Controls
≥30years	Male	Tertiary	Formal education	Married	Married	Civil servant	Civil servant	Christian	2-3	>1	1-3	≤3	GHC 1100 to 1500	Above GHC500	Health facility	Health facility	Effective treatment	Effective treatment	Rude	Encouraging	Yes (>5km)	Yes	Never smoked	Vaccinated	Yes, vaccinated	Yes	Disgree	No	Disgree	No	Yes	DS-TB	Controls
≥30years	Male	JHS	Formal education	Married	Married	Farming	Non civil servant	Christian	1	1	1-3	≤3	Below GHC500	Below GHC500	Health facility	Health facility	Effective treatment	Effective treatment	Friendly	Friendly	Yes (>5km)	Yes	Never smoked	Not Vaccinated	Not vaccinated	Yes	Disgree	No	Disgree	No	No	DS-TB	Controls
≥30years	Female	None	Non-formal education	Widowed	Single	Trading	Non civil servant	Christian	2-3	>1	4-6	≥4	Below GHC500	Below GHC500	Health facility	Health facility	Effective treatment	Effective treatment	Encouraging	Encouraging	Yes (>5km)	Yes	Never smoked	Vaccinated	Yes, vaccinated	Yes	Disgree	No	Disgree	No	Yes	DS-TB	Controls
≥30years	Female	SHS	Formal education	Widowed	Single	Trading	Non civil servant	Christian	1	1	1-3	≤3	Below GHC500	Below GHC500	Prayer camp	Drug store	Healing is fast	Effective treatment	Friendly	Friendly	Yes (>5km)	Yes	Never smoked	Vaccinated	Yes, vaccinated	Yes	Agree	Yes	Agree	Yes	Yes	DS-TB	Controls
<30years	Male	SHS	Formal education	Married	Married	Vocational(apprentice/learning)	Non civil servant	Christian	1	1	1-3	≤3	Below GHC500	Below GHC500	Health facility	Health facility	Easily accessible	Easily accessible	Friendly	Friendly	No (≤5km)	Yes	Never smoked	Vaccinated	Yes, vaccinated	No	Disgree	No	Agree	Yes	No	DS-TB	Controls
≥30years	Female	Primary	Formal education	Married	Married	Trading	Non civil servant	Christian	1	1	4-6	≥4	Below GHC500	Below GHC500	Drug store	Drug store	Easily accessible	Easily accessible	Encouraging	Encouraging	Yes (>5km)	Yes	Never smoked	Vaccinated	Yes, vaccinated	No	Disgree	No	Disgree	No	Yes	DS-TB	Controls
≥30years	Male	JHS	Formal education	Single	Single	Unemployed	Non civil servant	Christian	1	1	1-3	≤3		Below GHC500	Health facility	Health facility	Effective treatment	Effective treatment	Friendly	Friendly	No (≤5km)	Yes	Never smoked	Vaccinated	Yes, vaccinated	No	Disgree	No	Disgree	No	No	DS-TB	Controls
≥30years	Male	Tertiary	Formal education	Married	Married	Civil servant	Civil servant	Christian	4-5	>1	4-6	≥4	Above GHC1500	Above GHC500	Health facility	Health facility	Effective treatment	Effective treatment	Friendly	Friendly	Yes (>5km)	Yes	Never smoked		Yes, vaccinated	Yes	Disgree	No	Disgree	No	Yes	DS-TB	Controls
≥30years	Male	Tertiary	Formal education	Single	Single	Civil servant	Civil servant	Christian	1	1	1-3	≤3	GHC 500 to 1000	Above GHC500	Health facility	Health facility	Easily accessible	Easily accessible	Friendly	Friendly	No (≤5km)	Yes	Never smoked	Vaccinated	Yes, vaccinated	No	Disgree	No	Agree	Yes	Yes	DS-TB	Controls
≥30years	Female	None	Non-formal education	Widowed	Single	Unemployed	Non civil servant	Christian	2-3	>1	1-3	≤3		Below GHC500	Health facility	Health facility	Easily accessible	Easily accessible	Friendly	Friendly	No (≤5km)	Yes	Never smoked	Not Vaccinated	Not vaccinated	Yes	Disgree	No	Agree	Yes	No	DS-TB	Controls
≥30years	Male	Tertiary	Formal education	Single	Single	Civil servant	Civil servant	Christian	1	1	1-3	≤3	Above GHC1500	Above GHC500	Health facility	Health facility	Effective treatment	Effective treatment	Encouraging	Encouraging	Yes (>5km)	Yes	Never smoked	Vaccinated	Yes, vaccinated	No	Disgree	No	Disgree	No	Yes	DS-TB	Controls
<30years	Female	SHS	Formal education	Married	Married	Trading	Non civil servant	Christian	2-3	>1	4-6	≥4	GHC 500 to 1000	Above GHC500	Drug store	Drug store	Easily accessible	Easily accessible	Friendly	Friendly	Yes (>5km)	Yes	Never smoked	Vaccinated	Yes, vaccinated	Yes	Disgree	No	Disgree	No	No	DS-TB	Controls
<30years	Male	JHS	Formal education	Single	Single	Vocational(apprentice/learning)	Non civil servant	Christian	1	1	1-3	≤3	Below GHC500	Below GHC500	Health facility	Health facility	Effective treatment	Effective treatment	Friendly	Friendly	No (≤5km)	Yes	Never smoked	Vaccinated	Yes, vaccinated	Yes	Agree	Yes	Disgree	No	Yes	DS-TB	Controls
≥30years	Male	SHS	Formal education	Married	Married	Farming	Non civil servant	Christian	1	1	1-3	≤3	Below GHC500	Below GHC500	Drug store	Drug store	Easily accessible	Easily accessible	Encouraging	Encouraging	Yes (>5km)	Yes	Never smoked	Vaccinated	Yes, vaccinated	No	Disgree	No	Disgree	No	Yes	DS-TB	Controls
<30years	Male	SHS	Formal education	Single	Single	Unemployed	Non civil servant	Christian	1	1	1-3	≤3	Below GHC500	Below GHC500	Drug store	Drug store	Easily accessible	Easily accessible	Rude	Encouraging	No (≤5km)	Yes	Never smoked	Vaccinated	Yes, vaccinated	Yes	Agree	Yes	Agree	Yes	Yes	DS-TB	Controls
≥30years	Female	Primary	Formal education	Married	Married	Trading	Non civil servant	Christian	2-3	>1	1-3	≤3	GHC 500 to 1000	Above GHC500	Prayer camp	Drug store	Easily accessible	Easily accessible	Friendly	Friendly	Yes (>5km)	No	Never smoked	Vaccinated	Yes, vaccinated	No	Agree	Yes	Agree	Yes	Yes	DS-TB	Controls
≥30years	Male	JHS	Formal education	Married	Married	Farming	Non civil servant	Christian	2-3	>1	4-6	≥4	GHC 500 to 1000	Above GHC500	Drug store	Drug store	Less costly	Easily accessible	Friendly	Friendly	No (≤5km)	No	Ever smoked	Vaccinated	Yes, vaccinated	No	Agree	Yes	Agree	Yes	Yes	DS-TB	Controls
≥30years	Male	None	Non-formal education	Married	Married	Unemployed	Non civil servant	Christian	2-3	>1	4-6	≥4	Below GHC500	Below GHC500	Traditional healer	Drug store	Healing is fast	Effective treatment	Encouraging	Encouraging	No (≤5km)	No	Ever smoked	Option 3	Yes, vaccinated	Yes	Agree	Yes	Agree	Yes	Yes	DS-TB	Controls
≥30years	Female	JHS	Formal education	Married	Married	Trading	Non civil servant	Christian	2-3	>1	4-6	≥4	GHC 500 to 1000	Above GHC500	Health facility	Health facility	Effective treatment	Effective treatment	Encouraging	Encouraging	No (≤5km)	Yes	Never smoked	Vaccinated	Yes, vaccinated	Yes	Agree	Yes	Agree	Yes	Yes	DS-TB	Controls
≥30years	Male	JHS	Formal education	Married	Married	Farming	Non civil servant	Christian	2-3	>1	1-3	≤3	GHC 500 to 1000	Above GHC500	Drug store	Drug store	Easily accessible	Easily accessible	Encouraging	Encouraging	No (≤5km)	Yes	Ever smoked	Vaccinated	Yes, vaccinated	Yes	Agree	Yes	Agree	Yes	Yes	DS-TB	Controls
<30years	Female	JHS	Formal education	Single	Single	Unemployed	Non civil servant	Christian	1	1	4-6	≥4	Below GHC500	Below GHC500	Health facility	Health facility	Effective treatment	Effective treatment	Encouraging	Encouraging	No (≤5km)	No	Never smoked	Vaccinated	Yes, vaccinated	Yes	Agree	Yes	Agree	Yes	Yes	DS-TB	Controls
≥30years	Male	JHS	Formal education	Married	Married	Unemployed	Non civil servant	Christian	2-3	>1	4-6	≥4	Below GHC500	Below GHC500	Health facility	Health facility	Easily accessible	Easily accessible	Encouraging	Encouraging	No (≤5km)	Yes	Ever smoked	Option 3	Yes, vaccinated	Yes	Disgree	No	Disgree	No	No	DS-TB	Controls
<30years	Female	JHS	Formal education	Single	Single	Trading	Non civil servant	Christian	2-3	>1	4-6	≥4	Below GHC500	Below GHC500	Prayer camp	Drug store	Easily accessible	Easily accessible	Encouraging	Encouraging	No (≤5km)	No	Never smoked	Vaccinated	Yes, vaccinated	Yes	Agree	Yes	Agree	Yes	Yes	DS-TB	Controls
≥30years	Male	None	Non-formal education	Married	Married	Farming	Non civil servant	Christian	2-3	>1	4-6	≥4	GHC 500 to 1000	Above GHC500	Health facility	Health facility	Effective treatment	Effective treatment	Encouraging	Encouraging	No (≤5km)	No	Never smoked	Vaccinated	Yes, vaccinated	No	Agree	Yes	Agree	Yes	Yes	DS-TB	Controls
≥30years	Female	SHS	Formal education	Married	Married	Trading	Non civil servant	Traditionalist	2-3	>1	4-6	≥4	GHC 500 to 1000	Above GHC500	Drug store	Drug store	Easily accessible	Easily accessible	Encouraging	Encouraging	No (≤5km)	Yes	Never smoked	Vaccinated	Yes, vaccinated	Yes	Agree	Yes	Agree	Yes	Yes	DS-TB	Controls
≥30years	Male	JHS	Formal education	Married	Married	Unemployed	Non civil servant	Muslim	2-3	>1	4-6	≥4	Below GHC500	Below GHC500	Drug store	Drug store	Easily accessible	Easily accessible	Encouraging	Encouraging	Yes (>5km)	Yes	Never smoked	Vaccinated	Yes, vaccinated	No	Disgree	No		No	No	DS-TB	Controls
<30years	Male	JHS	Formal education	Single	Single	Vocational(apprentice/learning)	Non civil servant	Christian	1	1	1-3	≤3		Below GHC500	Health facility	Health facility	Effective treatment	Effective treatment	Friendly	Friendly	No (≤5km)	Yes	Ever smoked	Vaccinated	Yes, vaccinated	No	Disgree	No	Agree	Yes	Yes	DS-TB	Controls
<30years	Female	SHS	Formal education	Single	Single	Unemployed	Non civil servant	Christian	2-3	>1	4-6	≥4		Below GHC500	Traditional healer	Drug store	Less costly	Easily accessible	Rude	Encouraging	Yes (>5km)	Yes	Never smoked	Not Vaccinated	Not vaccinated	No	Agree	Yes	Agree	Yes	Yes	DS-TB	Controls
≥30years	Female	None	Non-formal education	Divorced	Single	Farming	Non civil servant	Christian	4-5	>1	4-6	≥4	Below GHC500	Below GHC500	Prayer camp	Drug store	Easily accessible	Easily accessible	Encouraging	Encouraging	Yes (>5km)	Yes	Ever smoked	Option 3	Yes, vaccinated	No	Disgree	No	Agree	Yes	Yes	DS-TB	Controls
<30years	Male	Tertiary	Formal education	Widowed	Single	Trading	Non civil servant	Christian	4-5	>1	4-6	≥4	Below GHC500	Below GHC500	Health facility	Health facility	Easily accessible	Easily accessible	Friendly	Friendly	Yes (>5km)	Yes	Never smoked	Vaccinated	Yes, vaccinated	No	Agree	Yes	Agree	Yes	Yes	DS-TB	Controls
≥30years	Female	Tertiary	Formal education	Married	Married	Civil servant	Civil servant	Christian	2-3	>1	1-3	≤3	Above GHC1500	Above GHC500	Health facility	Health facility	Effective treatment	Effective treatment	Friendly	Friendly	Yes (>5km)	Yes	Never smoked	Vaccinated	Yes, vaccinated	Yes	Disgree	No	Disgree	No	No	DS-TB	Controls
<30years	Male	JHS	Formal education	Single	Single	Unemployed	Non civil servant	Muslim	2-3	>1	4-6	≥4		Below GHC500	Health facility	Health facility	Easily accessible	Easily accessible	Friendly	Friendly	Yes (>5km)	Yes	Never smoked	Vaccinated	Yes, vaccinated	Yes	Agree	Yes	Agree	Yes	Yes	DS-TB	Controls
≥30years	Male	SHS	Formal education	Married	Married	Farming	Non civil servant	Christian	2-3	>1	1-3	≤3	Below GHC500	Below GHC500	Drug store	Drug store	Less costly	Easily accessible	Encouraging	Encouraging	Yes (>5km)	Yes	Never smoked	Vaccinated	Yes, vaccinated	No	Disgree	No	Disgree	No	No	DS-TB	Controls
≥30years	Female	JHS	Formal education	Married	Married	Trading	Non civil servant	Christian	1	1	1-3	≤3	Below GHC500	Below GHC500	Drug store	Drug store	Easily accessible	Easily accessible	Friendly	Friendly	No (≤5km)	Yes	Never smoked	Not Vaccinated	Not vaccinated	No	Agree	Yes	Disgree	No	No	DS-TB	Controls
≥30years	Female	Primary	Formal education	Divorced	Single	Trading	Non civil servant	Christian	1	1	1-3	≤3	Below GHC500	Below GHC500	Health facility	Health facility	Effective treatment	Effective treatment	Friendly	Friendly	Yes (>5km)	Yes	Never smoked	Vaccinated	Yes, vaccinated	No	Disgree	No	Disgree	No	No	DS-TB	Controls
≥30years	Male	None	Non-formal education	Married	Married	Farming	Non civil servant	Christian	2-3	>1	4-6	≥4	Below GHC500	Below GHC500	Drug store	Drug store	Easily accessible	Easily accessible	Rude	Encouraging	Yes (>5km)	Yes	Ever smoked	Vaccinated	Yes, vaccinated	No	Disgree	No	Agree	Yes	Yes	DS-TB	Controls
≥30years	Male	None	Non-formal education	Married	Married	Unemployed	Non civil servant	Christian	2-3	>1	4-6	≥4		Below GHC500	Health facility	Health facility	Effective treatment	Effective treatment	Friendly	Friendly	No (≤5km)	Yes	Ever smoked	Not Vaccinated	Not vaccinated	Yes	Disgree	No	Disgree	No	Yes	DS-TB	Controls
<30years	Male	SHS	Formal education	Single	Single	Civil servant	Civil servant	Christian	1	1	1-3	≤3	GHC 500 to 1000	Above GHC500	Drug store	Drug store	Effective treatment	Effective treatment	Encouraging	Encouraging	No (≤5km)	Yes	Never smoked	Vaccinated	Yes, vaccinated	No	Disgree	No	Disgree	No	No	DS-TB	Controls
≥30years	Female	Tertiary	Formal education	Married	Married	Civil servant	Civil servant	Christian	2-3	>1	1-3	≤3	Above GHC1500	Above GHC500	Health facility	Health facility	Effective treatment	Effective treatment	Friendly	Friendly	Yes (>5km)	Yes	Never smoked	Vaccinated	Yes, vaccinated	No	Disgree	No	Disgree	No	No	DS-TB	Controls
≥30years	Female	SHS	Formal education	Married	Married	Trading	Non civil servant	Christian	1	1	1-3	≤3	Below GHC500	Below GHC500	Health facility	Health facility	Easily accessible	Easily accessible	Friendly	Friendly	No (≤5km)	Yes	Never smoked	Not Vaccinated	Not vaccinated	No	Disgree	No	Agree	Yes	Yes	DS-TB	Controls
<30years	Female	SHS	Formal education	Single	Single	Vocational(apprentice/learning)	Non civil servant	Christian	2-3	>1	1-3	≤3		Below GHC500	Health facility	Health facility	Easily accessible	Easily accessible	Encouraging	Encouraging	Yes (>5km)	Yes	Never smoked	Vaccinated	Yes, vaccinated	No	Disgree	No	Disgree	No	No	DS-TB	Controls
≥30years	Male	SHS	Formal education	Married	Married	Trading	Non civil servant	Christian	2-3	>1	1-3	≤3	GHC 500 to 1000	Above GHC500	Health facility	Health facility	Easily accessible	Easily accessible	Friendly	Friendly	No (≤5km)	Yes	Never smoked	Vaccinated	Yes, vaccinated	No	Disgree	No	Disgree	No	No	DS-TB	Controls
≥30years	Female	JHS	Formal education	Married	Married	Trading	Non civil servant	Christian	2-3	>1	4-6	≥4	Below GHC500	Below GHC500	Drug store	Drug store	Easily accessible	Easily accessible	Encouraging	Encouraging	Yes (>5km)	Yes	Never smoked	Vaccinated	Yes, vaccinated	Yes	Disgree	No	Agree	Yes	Yes	DS-TB	Controls
<30years	Female	Primary	Formal education	Single	Single	Unemployed	Non civil servant	Christian	2-3	>1	4-6	≥4		Below GHC500	Health facility	Health facility	Effective treatment	Effective treatment	Friendly	Friendly	Yes (>5km)	Yes	Never smoked	Vaccinated	Yes, vaccinated	Yes	Agree	Yes	Agree	Yes	Yes	MDR-TB	Cases
≥30years	Female	JHS	Formal education	Married	Married	Trading	Non civil servant	Christian	2-3	>1	4-6	≥4	Below GHC500	Below GHC500	Health facility	Health facility	Easily accessible	Easily accessible	Friendly	Friendly	Yes (>5km)	Yes	Never smoked	Not Vaccinated	Not vaccinated	No	Agree	Yes	Disgree	No	Yes	MDR-TB	Cases
≥30years	Male	Primary	Formal education	Married	Married	Farming	Non civil servant	Christian	2-3	>1	4-6	≥4	Below GHC500	Below GHC500	Drug store	Drug store	Less costly	Easily accessible	Friendly	Friendly	Yes (>5km)	Yes	Never smoked	Vaccinated	Yes, vaccinated	Yes	Disgree	No	Disgree	No	No	MDR-TB	Cases
≥30years	Male	JHS	Formal education	Married	Married	Farming	Non civil servant	Christian	1	1	1-3	≤3	Below GHC500	Below GHC500	Health facility	Health facility	Effective treatment	Effective treatment	Friendly	Friendly	Yes (>5km)	Yes	Never smoked	Not Vaccinated	Not vaccinated	Yes	Agree	Yes	Agree	Yes	Yes	MDR-TB	Cases
≥30years	Male	Tertiary	Formal education	Single	Single	Civil servant	Civil servant	Christian	2-3	>1	1-3	≤3	Above GHC1500	Above GHC500	Health facility	Health facility	Effective treatment	Effective treatment	Encouraging	Encouraging	No (≤5km)	Yes	Never smoked	Vaccinated	Yes, vaccinated	Yes	Disgree	No	Agree	Yes	Yes	MDR-TB	Cases
<30years	Female	Primary	Formal education	Single	Single	Trading	Non civil servant	Christian	1	1	1-3	≤3	Below GHC500	Below GHC500	Health facility	Health facility	Effective treatment	Effective treatment	Friendly	Friendly	Yes (>5km)	Yes	Never smoked	Vaccinated	Yes, vaccinated	No	Disgree	No	Disgree	No	No	MDR-TB	Cases
<30years	Male	SHS	Formal education	Single	Single	Unemployed	Non civil servant	Christian	1	1	1-3	≤3		Below GHC500	Health facility	Health facility	Effective treatment	Effective treatment	Friendly	Friendly	Yes (>5km)	Yes	Never smoked	Vaccinated	Yes, vaccinated	No	Disgree	No	Agree	Yes	Yes	MDR-TB	Cases
<30years	Male	JHS	Formal education	Single	Single	Trading	Non civil servant	Muslim	1	1	1-3	≤3	Below GHC500	Below GHC500	Health facility	Health facility	Effective treatment	Effective treatment	Friendly	Friendly	Yes (>5km)	Yes	Never smoked	Vaccinated	Yes, vaccinated	No	Disgree	No	Disgree	No	No	MDR-TB	Cases
<30years	Female	SHS	Formal education	Single	Single	Unemployed	Non civil servant	Christian	2-3	>1	1-3	≤3		Below GHC500	Health facility	Health facility	Effective treatment	Effective treatment	Friendly	Friendly	No (≤5km)	Yes	Never smoked	Vaccinated	Yes, vaccinated	No	Disgree	No	Disgree	No	No	MDR-TB	Cases
≥30years	Female	Tertiary	Formal education	Married	Married	Trading	Non civil servant	Christian	2-3	>1	4-6	≥4	GHC 500 to 1000	Above GHC500	Health facility	Health facility	Effective treatment	Effective treatment	Friendly	Friendly	Yes (>5km)	Yes	Never smoked	Vaccinated	Yes, vaccinated	No	Disgree	No	Disgree	No	No	MDR-TB	Cases
≥30years	Male	Tertiary	Formal education	Married	Married	Civil servant	Civil servant	Christian	1	1	1-3	≤3	GHC 500 to 1000	Above GHC500	Health facility	Health facility	Easily accessible	Easily accessible	Friendly	Friendly	Yes (>5km)	Yes	Never smoked	Not Vaccinated	Not vaccinated	No	Disgree	No	Disgree	No	No	MDR-TB	Cases
≥30years	Male	Primary	Formal education	Divorced	Single	Farming	Non civil servant	Christian	2-3	>1	1-3	≤3	Below GHC500	Below GHC500	Health facility	Health facility	Easily accessible	Easily accessible	Encouraging	Encouraging	Yes (>5km)	Yes	Ever smoked	Not Vaccinated	Not vaccinated	No	Agree	Yes	Agree	Yes	Yes	MDR-TB	Cases
≥30years	Male	SHS	Formal education	Married	Married	Civil servant	Civil servant	Christian	2-3	>1	1-3	≤3	GHC 500 to 1000	Above GHC500	Health facility	Health facility	Effective treatment	Effective treatment	Friendly	Friendly	Yes (>5km)	Yes	Never smoked	Not Vaccinated	Not vaccinated	No	Disgree	No	Disgree	No	No	MDR-TB	Cases
<30years	Female	JHS	Formal education	Single	Single	Unemployed	Non civil servant	Christian	1	1	1-3	≤3		Below GHC500	Health facility	Health facility	Effective treatment	Effective treatment	Encouraging	Encouraging	Yes (>5km)	No	Never smoked	Not Vaccinated	Not vaccinated	Yes	Disgree	No	Disgree	No	Yes	MDR-TB	Cases
<30years	Male	SHS	Formal education	Single	Single	Vocational(apprentice/learning)	Non civil servant	Christian	1	1	1-3	≤3	Below GHC500	Below GHC500	Health facility	Health facility	Easily accessible	Easily accessible	Encouraging	Encouraging	Yes (>5km)	No	Never smoked	Vaccinated	Yes, vaccinated	No	Disgree	No	Disgree	No	No	MDR-TB	Cases
≥30years	Female	JHS	Formal education	Married	Married	Trading	Non civil servant	Christian	2-3	>1	4-6	≥4	Below GHC500	Below GHC500	Health facility	Health facility	Effective treatment	Effective treatment	Friendly	Friendly	No (≤5km)	Yes	Never smoked	Not Vaccinated	Not vaccinated	No	Disgree	No	Agree	Yes	Yes	MDR-TB	Cases
≥30years	Male	Primary	Formal education	Widowed	Single	Unemployed	Non civil servant	Christian	2-3	>1	7-11	≥4		Below GHC500	Health facility	Health facility	Effective treatment	Effective treatment	Friendly	Friendly	Yes (>5km)	Yes	Ever smoked	Not Vaccinated	Not vaccinated	No	Disgree	No	Disgree	No	No	MDR-TB	Cases
≥30years	Female	None	Non-formal education	Married	Married	Trading	Non civil servant	Christian	1	1	4-6	≥4	Below GHC500	Below GHC500	Drug store	Drug store	Easily accessible	Easily accessible	Friendly	Friendly	Yes (>5km)	Yes	Never smoked	Not Vaccinated	Not vaccinated	No	Agree	Yes	Agree	Yes	Yes	MDR-TB	Cases
≥30years	Female	Primary	Formal education	Married	Married	Farming	Non civil servant	Christian	2-3	>1	4-6	≥4	Below GHC500	Below GHC500	Health facility	Health facility	Effective treatment	Effective treatment	Encouraging	Encouraging	No (≤5km)	Yes	Never smoked	Not Vaccinated	Not vaccinated	No	Agree	Yes	Disgree	No	Yes	MDR-TB	Cases
≥30years	Female	JHS	Formal education	Married	Married	Trading	Non civil servant	Christian	1	1	4-6	≥4	Below GHC500	Below GHC500	Drug store	Drug store	Effective treatment	Effective treatment	Friendly	Friendly	No (≤5km)	Yes	Never smoked	Vaccinated	Yes, vaccinated	No	Disgree	No	Disgree	No	No	MDR-TB	Cases
≥30years	Male	None	Non-formal education	Married	Married	Trading	Non civil servant	Christian	2-3	>1	4-6	≥4	GHC 500 to 1000	Above GHC500	Health facility	Health facility	Easily accessible	Easily accessible	Friendly	Friendly	No (≤5km)	Yes	Ever smoked	Not Vaccinated	Not vaccinated	No	Disgree	No	Disgree	No	No	MDR-TB	Cases
≥30years	Male	Tertiary	Formal education	Married	Married	Civil servant	Civil servant	Muslim	2-3	>1	4-6	≥4	GHC 500 to 1000	Above GHC500	Health facility	Health facility	Effective treatment	Effective treatment	Encouraging	Encouraging	Yes (>5km)	No	Never smoked	Not Vaccinated	Not vaccinated	Yes	Disgree	No	Disgree	No	Yes	MDR-TB	Cases
≥30years	Female	None	Non-formal education	Married	Married	Trading	Non civil servant	Christian	2-3	>1	4-6	≥4	Below GHC500	Below GHC500	Health facility	Health facility	Easily accessible	Easily accessible	Friendly	Friendly	No (≤5km)	Yes	Never smoked	Vaccinated	Yes, vaccinated	No	Disgree	No	Disgree	No	Yes	MDR-TB	Cases
≥30years	Male	SHS	Formal education	Married	Married	Civil servant	Civil servant	Christian	2-3	>1	1-3	≤3		Below GHC500	Health facility	Health facility	Effective treatment	Effective treatment	Friendly	Friendly	Yes (>5km)	Yes	Ever smoked	Vaccinated	Yes, vaccinated	No		No		No	Yes	MDR-TB	Cases
<30years	Male	JHS	Formal education	Married	Married	Unemployed	Non civil servant	Christian	1	1	1-3	≤3		Below GHC500	Health facility	Health facility	Easily accessible	Easily accessible	Encouraging	Encouraging	No (≤5km)	Yes	Never smoked	Not Vaccinated	Not vaccinated	Yes	Disgree	No	Disgree	No	Yes	MDR-TB	Cases
≥30years	Male	JHS	Formal education	Divorced	Single	Unemployed	Non civil servant	Christian	1	1	1-3	≤3		Below GHC500	Health facility	Health facility	Effective treatment	Effective treatment	Encouraging	Encouraging	Yes (>5km)	No	Ever smoked	Not Vaccinated	Not vaccinated	Yes	Agree	Yes	Disgree	No	No	MDR-TB	Cases
≥30years	Male	Primary	Formal education	Married	Married	Farming	Non civil servant	Christian	1	1	1-3	≤3	Below GHC500	Below GHC500	Health facility	Health facility	Effective treatment	Effective treatment	Encouraging	Encouraging	Yes (>5km)	Yes	Never smoked	Not Vaccinated	Not vaccinated	No	Disgree	No	Agree	Yes	No	MDR-TB	Cases
≥30years	Female	None	Non-formal education	Married	Married	Farming	Non civil servant	Christian	1	1	1-3	≤3	Below GHC500	Below GHC500	Health facility	Health facility	Effective treatment	Effective treatment	Friendly	Friendly	Yes (>5km)	Yes	Never smoked	Not Vaccinated	Not vaccinated	No	Disgree	No	Disgree	No	No	MDR-TB	Cases
≥30years	Male	Tertiary	Formal education	Married	Married	Civil servant	Civil servant	Christian	2-3	>1	1-3	≤3	Above GHC1500	Above GHC500	Health facility	Health facility	Effective treatment	Effective treatment	Encouraging	Encouraging	No (≤5km)	Yes	Never smoked	Vaccinated	Yes, vaccinated	Yes	Disgree	No	Agree	Yes	Yes	MDR-TB	Cases
≥30years	Male	Primary	Formal education	Single	Single	Unemployed	Non civil servant	Traditionalist	1	1	1-3	≤3		Below GHC500	Health facility	Health facility	Easily accessible	Easily accessible	Friendly	Friendly	No (≤5km)	No	Ever smoked	Not Vaccinated	Not vaccinated	No	Agree	Yes	Agree	Yes	No	MDR-TB	Cases
<30years	Male	SHS	Formal education	Single	Single	Unemployed	Non civil servant	Christian	1	1	4-6	≥4		Below GHC500	Health facility	Health facility	Effective treatment	Effective treatment	Encouraging	Encouraging	Yes (>5km)	No	Never smoked	Vaccinated	Yes, vaccinated	Yes	Agree	Yes	Agree	Yes	Yes	MDR-TB	Cases
<30years	Female	Primary	Formal education	Single	Single	Vocational(apprentice/learning)	Non civil servant	Christian	1	1	1-3	≤3	Below GHC500	Below GHC500	Health facility	Health facility	Easily accessible	Easily accessible	Friendly	Friendly	No (≤5km)	Yes	Never smoked	Vaccinated	Yes, vaccinated	No	Disgree	No	Disgree	No	Yes	MDR-TB	Cases
≥30years	Male	SHS	Formal education	Married	Married	Civil servant	Civil servant	Muslim	2-3	>1	4-6	≥4	GHC 500 to 1000	Above GHC500	Health facility	Health facility	Healing is fast	Effective treatment	Encouraging	Encouraging	Yes (>5km)	Yes	Never smoked	Not Vaccinated	Not vaccinated	No	Disgree	No	Disgree	No	No	MDR-TB	Cases
≥30years	Female	None	Non-formal education	Married	Married	Farming	Non civil servant	Christian	1	1	1-3	≤3	Below GHC500	Below GHC500	Drug store	Drug store	Less costly	Easily accessible	Friendly	Friendly	Yes (>5km)	Yes	Never smoked	Not Vaccinated	Not vaccinated	No	Disgree	No	Disgree	No	Yes	MDR-TB	Cases
<30years	Male	JHS	Formal education	Married	Married	Trading	Non civil servant	Christian	1	1	1-3	≤3	Below GHC500	Below GHC500	Drug store	Drug store	Easily accessible	Easily accessible	Friendly	Friendly	Yes (>5km)	Yes	Never smoked	Not Vaccinated	Not vaccinated	No	Agree	Yes	Agree	Yes	Yes	MDR-TB	Cases
≥30years	Male	Primary	Formal education	Married	Married	Trading	Non civil servant	Christian	1	1	1-3	≤3	Below GHC500	Below GHC500	Drug store	Drug store	Less costly	Easily accessible	Friendly	Friendly	Yes (>5km)	Yes	Never smoked	Vaccinated	Yes, vaccinated	Yes	Disgree	No	Disgree	No	Yes	MDR-TB	Cases
<30years	Female	Primary	Formal education	Married	Married	Trading	Non civil servant	Christian	1	1	1-3	≤3	Below GHC500	Below GHC500	Drug store	Drug store	Less costly	Easily accessible	Friendly	Friendly	Yes (>5km)	Yes	Never smoked	Not Vaccinated	Not vaccinated	No	Disgree	No	Disgree	No	No	MDR-TB	Cases
